# Supplementary material for: Cucumber (Cucumis sativus L.) Leaf Extract as a Green Corrosion Inhibitor for Carbon Steel in Acidic Solution: Electrochemical, Functional and Molecular Analysis
Source: Molecules. 2022 Jun 14;27(12):3826. doi: 10.3390/molecules27123826 (PMC9227098; doi:10.3390/molecules27123826)
Supplement: Supplementary file 1 [file molecules-27-03826-s001.zip]

Archive with 1 entries (1 files):
- molecules-1700942-supplementary.pdf
